# Supplementary material for: Multiomics analysis of adaptation to repeated DNA damage in prostate cancer cells
Source: Epigenetics. 2023 May 17;18(1):2214047. doi: 10.1080/15592294.2023.2214047 (PMC10193866; doi:10.1080/15592294.2023.2214047)
Supplement: Supplemental Material [file KEPI_A_2214047_SM5927.zip › Supplementary files/Table S1.xlsx]

## Sheet: Sheet1
Gene Name
NT5C3A
AKAP10
BSND
OGDHL
SRRM3
PTPRN2
FOXP1
ENOX1
PGBD5
FOXP1
KRT27
JAKMIP2
PPP2R2C
STK32C
NOL10
KCNAB2
OGDHL
RTN4
PDE2A
KCNK9
DLGAP3
PTPRN2
PRSS33
LINGO1
GRIA1
EPHA4
KRT20
OR4N5
GRHL2
GULP1
GRID2
CORO1C
PGD
NFXL1
